# Supplementary material for: CD73 controls Myosin II–driven invasion, metastasis, and immunosuppression in amoeboid pancreatic cancer cells
Source: Sci Adv. 2023 Oct 18;9(42):eadi0244. doi: 10.1126/sciadv.adi0244 (PMC10584351; doi:10.1126/sciadv.adi0244)
Supplement: Supplementary file 2 — Movies S1 to S5 [file sciadv.adi0244_movies_s1_to_s5.zip]

Archive with 5 entries (5 files):
- adi0244_Movie_S1.mp4
- adi0244_Movie_S2.mp4
- adi0244_Movie_S3.mp4
- adi0244_Movie_S4.avi
- adi0244_Movie_S5.avi
